# Supplementary material for: Valve-Related Outcomes up to Six Years of a Next-Generation Bovine Pericardial Bioprosthesis Compared with Its Predecessor: A Propensity-Matched Analysis
Source: Med Sci (Basel). 2026 Jul 21;14(3):411. doi: 10.3390/medsci14030411 (PMC13413634; doi:10.3390/medsci14030411)
Supplement: Supplementary file 1 [file medsci-14-00411-s001.zip]

Archive with 1 entries (1 files):
- medsci-4362297-supplementary.pdf
